# Supplementary material for: Mycobacterium tuberculosis-induced PCBP1 degradation drives macrophage ferroptosis to promote infection: a lung-macrophage-targeted RNAa nanotherapy
Source: J Nanobiotechnology. 2026 May 21;24:668. doi: 10.1186/s12951-026-04569-x (PMC13377778; doi:10.1186/s12951-026-04569-x)
Supplement: Supplementary file 2 — Supplementary Material 2 [file 12951_2026_4569_MOESM2_ESM.xlsx]

## Sheet: Sheet1
pathway_ID	PATHWAY_DES	diff_gene_in_this_pathway	rich_factor	Pvalue	Qvalue
hsa00785	Lipoic acid metabolism	2	3.51843	0.0403301	0.205432
hsa00524	Neomycin, kanamycin and gentamicin biosynthesis	3	3.16659	0.031987	0.18621
hsa00532	Glycosaminoglycan biosynthesis - chondroitin sulfate / dermatan sulfate	11	2.76448	0.00179115	0.034348
hsa00290	Valine, leucine and isoleucine biosynthesis	2	2.63882	0.0833241	0.343844
hsa04977	Vitamin digestion and absorption	11	2.32216	0.00734403	0.0704163
hsa00533	Glycosaminoglycan biosynthesis - keratan sulfate	6	2.26185	0.0381038	0.200352
hsa01523	Antifolate resistance	17	2.243	0.00184183	0.0333575
hsa03030	DNA replication	15	2.13959	0.00502517	0.0564899
hsa04216	Ferroptosis	16	2.11106	0.0044936	0.0542561
hsa00052	Galactose metabolism	13	2.01792	0.0134765	0.107155
hsa04668	TNF signaling pathway	48	1.94867	2.35e-05	0.00191779
hsa04060	Cytokine-cytokine receptor interaction	124	1.94192	5.27e-11	1.72e-08
hsa05146	Amoebiasis	39	1.94178	0.000131989	0.00614691
hsa00640	Propanoate metabolism	12	1.91914	0.0245256	0.156771
hsa03410	Base excision repair	12	1.91914	0.0245256	0.156771
hsa00514	Other types of O-glycan biosynthesis	8	1.91914	0.0541361	0.255773
hsa04750	Inflammatory mediator regulation of TRP channels	37	1.91444	0.000251229	0.00744551
hsa04512	ECM-receptor interaction	35	1.88487	0.000476507	0.0119493
hsa00061	Fatty acid biosynthesis	5	1.88487	0.106543	0.385922
hsa00030	Pentose phosphate pathway	11	1.87271	0.0352968	0.191779
hsa04625	C-type lectin receptor signaling pathway	41	1.86537	0.000213745	0.0069681
hsa04115	p53 signaling pathway	26	1.85431	0.0028304	0.0384463
hsa00240	Pyrimidine metabolism	20	1.85181	0.00792595	0.0717739
hsa00250	Alanine, aspartate and glutamate metabolism	12	1.80948	0.0376054	0.200973
hsa04360	Axon guidance	63	1.78759	2.22e-05	0.00241751
hsa05412	Arrhythmogenic right ventricular cardiomyopathy (ARVC)	25	1.78299	0.0055886	0.0569338
hsa04913	Ovarian steroidogenesis	17	1.75922	0.0214619	0.1521
hsa00100	Steroid biosynthesis	7	1.75922	0.100488	0.376542
hsa04979	Cholesterol metabolism	17	1.75922	0.0214619	0.1521
hsa01210	2-Oxocarboxylic acid metabolism	6	1.75922	0.117904	0.422382
hsa00750	Vitamin B6 metabolism	2	1.75922	0.21464	0.559781
hsa00120	Primary bile acid biosynthesis	6	1.75922	0.117904	0.422382
hsa05418	Fluid shear stress and atherosclerosis	50	1.75922	0.000202707	0.00734249
hsa00603	Glycosphingolipid biosynthesis - globo and isoglobo series	5	1.75922	0.138332	0.433618
hsa04062	Chemokine signaling pathway	71	1.71887	2.56e-05	0.00166928
hsa04064	NF-kappa B signaling pathway	42	1.7183	0.000961855	0.0209043
hsa04020	Calcium signaling pathway	63	1.71387	7.41e-05	0.0040257
hsa04960	Aldosterone-regulated sodium reabsorption	12	1.71167	0.0553407	0.25773
hsa00051	Fructose and mannose metabolism	11	1.70747	0.0648253	0.285582
hsa00410	beta-Alanine metabolism	10	1.70247	0.0760645	0.322039
hsa05144	Malaria	18	1.69639	0.0260747	0.160384
hsa05410	Hypertrophic cardiomyopathy (HCM)	30	1.68435	0.00608546	0.060117
hsa05217	Basal cell carcinoma	21	1.67925	0.0195119	0.141353
hsa05202	Transcriptional misregulation in cancer	62	1.67802	0.00014851	0.00605179
hsa02010	ABC transporters	20	1.67544	0.0226708	0.153972
hsa00380	Tryptophan metabolism	13	1.6734	0.0564764	0.259314
hsa05414	Dilated cardiomyopathy (DCM)	32	1.67213	0.0052986	0.0575781
hsa01524	Platinum drug resistance	24	1.66662	0.0145886	0.113235
hsa04933	AGE-RAGE signaling pathway in diabetic complications	36	1.65213	0.0039975	0.0501225
hsa04925	Aldosterone synthesis and secretion	34	1.64624	0.00530943	0.0558346
hsa04971	Gastric acid secretion	24	1.64498	0.0169535	0.12561
hsa04924	Renin secretion	22	1.63533	0.0228265	0.151866
hsa05222	Small cell lung cancer	31	1.61987	0.00937303	0.082584
hsa04630	JAK-STAT signaling pathway	51	1.61174	0.00127272	0.0259316
hsa04930	Type II diabetes mellitus	17	1.60214	0.0488003	0.237446
hsa05200	Pathways in cancer	169	1.6013	3.28e-08	5.34e-06
hsa04015	Rap1 signaling pathway	64	1.6008	0.000415656	0.011292
hsa05219	Bladder cancer	13	1.59557	0.0785886	0.32846
hsa04921	Oxytocin signaling pathway	48	1.59325	0.00217272	0.0354153
hsa04392	Hippo signaling pathway - multiple species	9	1.58329	0.128853	0.437564
hsa00230	Purine metabolism	41	1.57944	0.00501596	0.0584001
hsa04657	IL-17 signaling pathway	33	1.56903	0.0119531	0.0974178
hsa04974	Protein digestion and absorption	30	1.56762	0.0161349	0.122325
hsa04510	Focal adhesion	63	1.56099	0.000859131	0.0200055
hsa04611	Platelet activation	40	1.55225	0.00736155	0.0685676
hsa00340	Histidine metabolism	7	1.53931	0.182115	0.520784
hsa04022	cGMP-PKG signaling pathway	51	1.53806	0.00334147	0.0435728
hsa00760	Nicotinate and nicotinamide metabolism	9	1.53222	0.15218	0.459357
hsa05215	Prostate cancer	29	1.51536	0.0270123	0.163074
hsa00220	Arginine biosynthesis	6	1.5079	0.217985	0.550876
hsa05205	Proteoglycans in cancer	61	1.50438	0.00241174	0.0357377
hsa04261	Adrenergic signaling in cardiomyocytes	44	1.49817	0.00951936	0.0816661
hsa04024	cAMP signaling pathway	63	1.49771	0.00229957	0.0356981
hsa00480	Glutathione metabolism	17	1.49533	0.085188	0.347141
hsa04912	GnRH signaling pathway	27	1.48434	0.0403924	0.202583
hsa03460	Fanconi anemia pathway	16	1.48144	0.0993999	0.376795
hsa04964	Proximal tubule bicarbonate reclamation	7	1.47774	0.215874	0.554132
hsa00601	Glycosphingolipid biosynthesis - lacto and neolacto series	8	1.4559	0.211663	0.556469
hsa00330	Arginine and proline metabolism	14	1.44877	0.135845	0.442854
hsa04961	Endocrine and other factor-regulated calcium reabsorption	14	1.44877	0.135845	0.442854
hsa04066	HIF-1 signaling pathway	28	1.44877	0.0490351	0.23508
hsa04916	Melanogenesis	29	1.44388	0.0475009	0.234625
hsa04978	Mineral absorption	15	1.43936	0.131621	0.442354
hsa05143	African trypanosomiasis	12	1.43936	0.164385	0.487176
hsa00670	One carbon pool by folate	6	1.43936	0.258994	0.616293
hsa05134	Legionellosis	21	1.43936	0.0855128	0.344163
hsa00130	Ubiquinone and other terpenoid-quinone biosynthesis	3	1.43936	0.317463	0.689954
hsa04068	FoxO signaling pathway	38	1.4325	0.0288972	0.171281
hsa04110	Cell cycle	35	1.43192	0.0352356	0.194692
hsa04340	Hedgehog signaling pathway	13	1.42936	0.159148	0.475983
hsa05133	Pertussis	26	1.42936	0.0648481	0.281873
hsa04010	MAPK signaling pathway	89	1.41479	0.00192229	0.0329824
hsa04810	Regulation of actin cytoskeleton	59	1.40896	0.0109013	0.0911234
hsa04744	Phototransduction	8	1.40737	0.245218	0.596574
hsa05214	Glioma	21	1.40292	0.10647	0.38999
hsa04928	Parathyroid hormone synthesis, secretion and action	31	1.39835	0.0600991	0.268388
hsa05221	Acute myeloid leukemia	18	1.39702	0.132769	0.441658
hsa04072	Phospholipase D signaling pathway	42	1.3941	0.0334637	0.188089
hsa05218	Melanoma	20	1.38885	0.122918	0.430873
hsa04310	Wnt signaling pathway	45	1.38078	0.0328065	0.18763
hsa04151	PI3K-Akt signaling pathway	98	1.37922	0.00253846	0.03598
hsa00520	Amino sugar and nucleotide sugar metabolism	13	1.37219	0.202425	0.549922
hsa04713	Circadian entrainment	26	1.37219	0.0970357	0.376591
hsa04927	Cortisol synthesis and secretion	20	1.37082	0.136288	0.435589
hsa01230	Biosynthesis of amino acids	20	1.37082	0.136288	0.435589
hsa04926	Relaxin signaling pathway	36	1.36687	0.0598409	0.270946
hsa04923	Regulation of lipolysis in adipocytes	15	1.36491	0.186201	0.527839
hsa04270	Vascular smooth muscle contraction	35	1.35822	0.0679308	0.291388
hsa05120	Epithelial cell signaling in Helicobacter pylori infection	20	1.35324	0.15062	0.463229
hsa05212	Pancreatic cancer	20	1.35324	0.15062	0.463229
hsa04146	Peroxisome	24	1.34748	0.12716	0.441002
hsa04724	Glutamatergic synapse	30	1.34177	0.0989633	0.379553
hsa04014	Ras signaling pathway	62	1.34104	0.0240916	0.157078
hsa00561	Glycerolipid metabolism	18	1.33799	0.181256	0.522914
hsa04911	Insulin secretion	23	1.33391	0.145534	0.451849
hsa00515	Mannose type O-glycan biosynthesis	6	1.31941	0.351374	0.73902
hsa03430	Mismatch repair	6	1.31941	0.351374	0.73902
hsa04950	Maturity onset diabetes of the young	7	1.31941	0.33566	0.715197
hsa04371	Apelin signaling pathway	35	1.31005	0.102801	0.38083
hsa05142	Chagas disease (American trypanosomiasis)	30	1.30851	0.127381	0.437119
hsa05100	Bacterial invasion of epithelial cells	19	1.30228	0.209098	0.558737
hsa04976	Bile secretion	19	1.30228	0.209098	0.558737
hsa00590	Arachidonic acid metabolism	17	1.30029	0.229884	0.563475
hsa04540	Gap junction	24	1.29248	0.180719	0.526021
hsa04973	Carbohydrate digestion and absorption	12	1.29248	0.293853	0.66525
hsa04721	Synaptic vesicle cycle	22	1.29009	0.198258	0.543128
hsa03440	Homologous recombination	11	1.29009	0.309165	0.685632
hsa04918	Thyroid hormone synthesis	20	1.28723	0.217865	0.554876
hsa04640	Hematopoietic cell lineage	45	1.28375	0.090747	0.356428
hsa04720	Long-term potentiation	17	1.28171	0.251891	0.608271
hsa04970	Salivary secretion	25	1.28098	0.187234	0.526193
hsa04666	Fc gamma R-mediated phagocytosis	23	1.27775	0.205533	0.553749
hsa04920	Adipocytokine signaling pathway	21	1.27391	0.226021	0.562463
hsa04330	Notch signaling pathway	14	1.27391	0.292792	0.667483
hsa00564	Glycerophospholipid metabolism	28	1.26303	0.190231	0.530046
hsa05224	Breast cancer	39	1.26275	0.134393	0.442547
hsa00620	Pyruvate metabolism	10	1.25658	0.361827	0.75131
hsa04211	Longevity regulating pathway	25	1.25658	0.218787	0.548651
hsa05211	Renal cell carcinoma	17	1.24611	0.299462	0.673273
hsa00450	Selenocompound metabolism	4	1.2418	0.447274	0.857713
hsa00983	Drug metabolism - other enzymes	20	1.2418	0.278865	0.649358
hsa00910	Nitrogen metabolism	4	1.2418	0.447274	0.857713
hsa00730	Thiamine metabolism	4	1.2418	0.447274	0.857713
hsa04620	Toll-like receptor signaling pathway	30	1.23695	0.214946	0.55613
hsa00860	Porphyrin and chlorophyll metabolism	11	1.23519	0.377892	0.779701
hsa05132	Salmonella infection	24	1.22974	0.266034	0.628457
hsa05031	Amphetamine addiction	17	1.22904	0.324982	0.701617
hsa05216	Thyroid cancer	10	1.22736	0.39997	0.799939
hsa04350	TGF-beta signaling pathway	23	1.22612	0.279327	0.645821
hsa01521	EGFR tyrosine kinase inhibitor resistance	19	1.22287	0.316894	0.693339
hsa04725	Cholinergic synapse	28	1.22127	0.252504	0.605268
hsa01212	Fatty acid metabolism	14	1.21126	0.381641	0.782485
hsa04370	VEGF signaling pathway	14	1.21126	0.381641	0.782485
hsa04080	Neuroactive ligand-receptor interaction	83	1.21007	0.0855817	0.340239
hsa04380	Osteoclast differentiation	44	1.20946	0.190358	0.525905
hsa00270	Cysteine and methionine metabolism	11	1.20946	0.414688	0.814387
hsa01200	Carbon metabolism	27	1.2076	0.282915	0.649509
hsa04621	NOD-like receptor signaling pathway	51	1.20161	0.177424	0.521082
hsa04934	Cushing syndrome	40	1.19946	0.226059	0.558296
hsa00900	Terpenoid backbone biosynthesis	5	1.19946	0.484602	0.868024
hsa05030	Cocaine addiction	12	1.19494	0.427202	0.828975
hsa04660	T cell receptor signaling pathway	26	1.19321	0.316629	0.69744
hsa00512	Mucin type O-glycan biosynthesis	7	1.19173	0.479147	0.867788
hsa04710	Circadian rhythm	7	1.19173	0.479147	0.867788
hsa04722	Neurotrophin signaling pathway	28	1.19173	0.306525	0.684432
hsa04914	Progesterone-mediated oocyte maturation	23	1.19006	0.343599	0.727359
hsa05020	Prion diseases	9	1.18747	0.467226	0.875377
hsa04390	Hippo signaling pathway	36	1.18747	0.269437	0.631916
hsa00500	Starch and sucrose metabolism	9	1.18747	0.467226	0.875377
hsa03320	PPAR signaling pathway	18	1.18747	0.386923	0.778622
hsa00565	Ether lipid metabolism	11	1.18478	0.452957	0.853548
hsa00280	Valine, leucine and isoleucine degradation	11	1.16108	0.492572	0.877479
hsa04931	Insulin resistance	27	1.15851	0.384371	0.778292
hsa05161	Hepatitis B	39	1.15634	0.325699	0.698539
hsa04070	Phosphatidylinositol signaling system	23	1.15606	0.415063	0.810242
hsa04614	Renin-angiotensin system	5	1.14731	0.547193	0.938868
hsa04114	Oocyte meiosis	28	1.14554	0.40991	0.809882
hsa04917	Prolactin signaling pathway	16	1.14111	0.494742	0.876554
hsa00062	Fatty acid elongation	8	1.14111	0.546233	0.94218
hsa04012	ErbB signaling pathway	19	1.13949	0.478717	0.876751
hsa05210	Colorectal cancer	19	1.13949	0.478717	0.876751
hsa01100	Metabolic pathways	297	1.13914	0.0385283	0.199369
hsa04910	Insulin signaling pathway	33	1.13832	0.402185	0.799465
hsa00310	Lysine degradation	14	1.13672	0.517147	0.906397
hsa04622	RIG-I-like receptor signaling pathway	17	1.1357	0.500018	0.881113
hsa04670	Leukocyte transendothelial migration	25	1.1277	0.472375	0.870024
hsa04520	Adherens junction	17	1.1215	0.53236	0.923136
hsa05225	Hepatocellular carcinoma	38	1.12039	0.430882	0.83117
hsa05231	Choline metabolism in cancer	23	1.11363	0.520291	0.907032
hsa00531	Glycosaminoglycan degradation	4	1.11108	0.588139	1
hsa00604	Glycosphingolipid biosynthesis - ganglio series	4	1.11108	0.588139	1
hsa04530	Tight junction	38	1.10801	0.470316	0.871153
hsa00650	Butanoate metabolism	6	1.09193	0.627601	1
hsa04922	Glucagon signaling pathway	22	1.08512	0.605028	1
hsa04662	B cell receptor signaling pathway	16	1.08259	0.632362	1
hsa00071	Fatty acid degradation	9	1.07952	0.653644	1
hsa05226	Gastric cancer	33	1.07508	0.602092	1
hsa01522	Endocrine resistance	26	1.07202	0.633081	1
hsa04071	Sphingolipid signaling pathway	27	1.0714	0.632314	1
hsa05230	Central carbon metabolism in cancer	14	1.07083	0.667214	1
hsa04210	Apoptosis	31	1.06933	0.628502	1
hsa04213	Longevity regulating pathway - multiple species	16	1.06889	0.668338	1
hsa00770	Pantothenate and CoA biosynthesis	4	1.05553	0.661225	1
hsa00534	Glycosaminoglycan biosynthesis - heparan sulfate / heparin	5	1.05553	0.677096	1
hsa04730	Long-term depression	13	1.05553	0.706567	1
hsa05163	Human cytomegalovirus infection	62	1.04541	0.673089	1
hsa04610	Complement and coagulation cascades	20	1.04508	0.732327	1
hsa05131	Shigellosis	13	1.03954	0.747554	1
hsa04260	Cardiac muscle contraction	16	1.02978	0.778682	1
hsa04142	Lysosome	27	1.02515	0.800111	1
hsa05165	Human papillomavirus infection	79	1.0219	0.796631	1
hsa04217	Necroptosis	34	1.01955	0.823857	1
hsa00600	Sphingolipid metabolism	11	1.01849	0.795486	1
hsa00563	Glycosylphosphatidylinositol (GPI)-anchor biosynthesis	5	1.01493	0.743332	1
hsa00510	N-Glycan biosynthesis	10	1.01493	0.798688	1
hsa03420	Nucleotide excision repair	11	1.00093	0.840581	1
hsa00471	D-Glutamine and D-glutamate metabolism	1	1.05553	1	1
hsa03020	RNA polymerase	1	0.131941	1	1
hsa03050	Proteasome	1	0.0824632	1	1
hsa00780	Biotin metabolism	1	1.75922	1	1
hsa00920	Sulfur metabolism	1	0.586405	1	1
hsa03060	Protein export	1	0.229463	1	1
hsa03450	Non-homologous end-joining	1	0.405973	1	1
hsa04122	Sulfur relay system	1	0.659706	1	1
hsa00400	Phenylalanine, tyrosine and tryptophan biosynthesis	1	1.05553	1	1
hsa04623	Cytosolic DNA-sensing pathway	14	0.998474	1	1
hsa05340	Primary immunodeficiency	10	0.995782	1	1
hsa05323	Rheumatoid arthritis	38	0.992824	1	1
hsa05162	Measles	29	0.98743	1	1
hsa05167	Kaposi sarcoma-associated herpesvirus infection	45	0.985453	1	1
hsa05110	Vibrio cholerae infection	11	0.983968	1	1
hsa04152	AMPK signaling pathway	24	0.981888	1	1
hsa05203	Viral carcinogenesis	49	0.975867	1	1
hsa04550	Signaling pathways regulating pluripotency of stem cells	28	0.972198	1	1
hsa05152	Tuberculosis	49	0.961356	1	1
hsa00072	Synthesis and degradation of ketone bodies	2	0.959572	1	1
hsa04972	Pancreatic secretion	19	0.955003	1	1
hsa00010	Glycolysis / Gluconeogenesis	13	0.952908	1	1
hsa04727	GABAergic synapse	18	0.949976	1	1
hsa01040	Biosynthesis of unsaturated fatty acids	5	0.942437	1	1
hsa05032	Morphine addiction	18	0.940571	1	1
hsa03008	Ribosome biogenesis in eukaryotes	21	0.939242	1	1
hsa04664	Fc epsilon RI signaling pathway	14	0.935279	1	1
hsa04215	Apoptosis - multiple species	6	0.931349	1	1
hsa00260	Glycine, serine and threonine metabolism	7	0.923588	1	1
hsa04966	Collecting duct acid secretion	6	0.904739	1	1
hsa04919	Thyroid hormone signaling pathway	22	0.886322	1	1
hsa00591	Linoleic acid metabolism	5	0.879608	1	1
hsa00630	Glyoxylate and dicarboxylate metabolism	5	0.879608	1	1
hsa00360	Phenylalanine metabolism	3	0.879608	1	1
hsa00430	Taurine and hypotaurine metabolism	2	0.879608	1	1
hsa04137	Mitophagy - animal	12	0.867558	1	1
hsa05213	Endometrial cancer	10	0.865188	1	1
hsa05166	Human T-cell leukemia virus 1 infection	59	0.860169	1	1
hsa05170	Human immunodeficiency virus 1 infection	46	0.857851	1	1
hsa00562	Inositol phosphate metabolism	13	0.857617	1	1
hsa00140	Steroid hormone biosynthesis	12	0.855834	1	1
hsa00040	Pentose and glucuronate interconversions	6	0.855834	1	1
hsa05223	Non-small cell lung cancer	12	0.855834	1	1
hsa04728	Dopaminergic synapse	23	0.85483	1	1
hsa04726	Serotonergic synapse	22	0.847505	1	1
hsa00830	Retinol metabolism	12	0.844423	1	1
hsa04150	mTOR signaling pathway	28	0.839625	1	1
hsa05160	Hepatitis C	27	0.838214	1	1
hsa05130	Pathogenic Escherichia coli infection	10	0.837722	1	1
hsa04658	Th1 and Th2 cell differentiation	28	0.834882	1	1
hsa05204	Chemical carcinogenesis	14	0.830191	1	1
hsa04120	Ubiquitin mediated proteolysis	22	0.829344	1	1
hsa04915	Estrogen signaling pathway	27	0.828468	1	1
hsa04514	Cell adhesion molecules (CAMs)	42	0.824019	1	1
hsa04659	Th17 cell differentiation	30	0.811945	1	1
hsa00790	Folate biosynthesis	4	0.811945	1	1
hsa05220	Chronic myeloid leukemia	12	0.801668	1	1
hsa05034	Alcoholism	28	0.781873	1	1
hsa05145	Toxoplasmosis	32	0.77827	1	1
hsa04130	SNARE interactions in vesicular transport	5	0.776124	1	1
hsa00970	Aminoacyl-tRNA biosynthesis	9	0.76611	1	1
hsa04672	Intestinal immune network for IgA production	19	0.76546	1	1
hsa05206	MicroRNAs in cancer	46	0.76104	1	1
hsa04723	Retrograde endocannabinoid signaling	24	0.753949	1	1
hsa05033	Nicotine addiction	6	0.753949	1	1
hsa05014	Amyotrophic lateral sclerosis (ALS)	9	0.753949	1	1
hsa04975	Fat digestion and absorption	7	0.753949	1	1
hsa05321	Inflammatory bowel disease (IBD)	22	0.753949	1	1
hsa05169	Epstein-Barr virus infection	50	0.749666	1	1
hsa04218	Cellular senescence	47	0.747137	1	1
hsa00980	Metabolism of xenobiotics by cytochrome P450	14	0.746334	1	1
hsa05140	Leishmaniasis	23	0.735672	1	1
hsa04144	Endocytosis	42	0.726758	1	1
hsa03018	RNA degradation	14	0.724383	1	1
hsa05164	Influenza A	39	0.719679	1	1
hsa00053	Ascorbate and aldarate metabolism	4	0.703686	1	1
hsa00350	Tyrosine metabolism	5	0.694427	1	1
hsa04962	Vasopressin-regulated water reabsorption	6	0.688389	1	1
hsa04140	Autophagy - animal	17	0.674586	1	1
hsa04932	Non-alcoholic fatty liver disease (NAFLD)	22	0.652293	1	1
hsa04145	Phagosome	38	0.636668	1	1
hsa03013	RNA transport	22	0.620899	1	1
hsa05322	Systemic lupus erythematosus	28	0.618302	1	1
hsa00982	Drug metabolism - cytochrome P450	11	0.611096	1	1
hsa00592	alpha-Linolenic acid metabolism	3	0.608959	1	1
hsa00511	Other glycan degradation	3	0.586405	1	1
hsa04714	Thermogenesis	27	0.563227	1	1
hsa05016	Huntington disease	22	0.535061	1	1
hsa05150	Staphylococcus aureus infection	20	0.514892	1	1
hsa04742	Taste transduction	12	0.514892	1	1
hsa05168	Herpes simplex infection	34	0.512686	1	1
hsa00020	Citrate cycle (TCA cycle)	3	0.51074	1	1
hsa04136	Autophagy - other	3	0.479786	1	1
hsa05010	Alzheimer disease	17	0.450854	1	1
hsa04940	Type I diabetes mellitus	14	0.422212	1	1
hsa05416	Viral myocarditis	13	0.387624	1	1
hsa00190	Oxidative phosphorylation	11	0.367431	1	1
hsa03015	mRNA surveillance pathway	7	0.365777	1	1
hsa05012	Parkinson disease	11	0.360584	1	1
hsa03040	Spliceosome	12	0.359839	1	1
hsa05330	Allograft rejection	11	0.35616	1	1
hsa04141	Protein processing in endoplasmic reticulum	12	0.333325	1	1
hsa05310	Asthma	7	0.31045	1	1
hsa03010	Ribosome	10	0.296497	1	1
hsa05320	Autoimmune thyroid disease	9	0.276156	1	1
hsa04650	Natural killer cell mediated cytotoxicity	25	0.275451	1	1
hsa03022	Basal transcription factors	3	0.268355	1	1
hsa05332	Graft-versus-host disease	13	0.209815	1	1
hsa04740	Olfactory transduction	16	0.1441	1	1
hsa04612	Antigen processing and presentation	12	0.115149	1	1
