# Supplementary material for: Mycobacterium tuberculosis-induced PCBP1 degradation drives macrophage ferroptosis to promote infection: a lung-macrophage-targeted RNAa nanotherapy
Source: J Nanobiotechnology. 2026 May 21;24:668. doi: 10.1186/s12951-026-04569-x (PMC13377778; doi:10.1186/s12951-026-04569-x)
Supplement: Supplementary file 3 — Supplementary Material 3 [file 12951_2026_4569_MOESM3_ESM.xlsx]

## Sheet: Sheet1
GO_ID	GO_term	TYPE	diff_gene_in_this_GO	rich_factor	Pvalue	Qvalue
GO:0051607	defense response to virus	GO Biological Processes	18	7.59	6.30957E-12	5.12861E-08
GO:0001819	positive regulation of cytokine production	GO Biological Processes	21	8.86	5.88844E-10	1.77828E-06
GO:0002252	immune effector process	GO Biological Processes	18	7.59	2.5704E-08	4.2658E-05
GO:0030335	positive regulation of cell migration	GO Biological Processes	20	8.44	3.71535E-08	5.49541E-05
GO:0002757	immune response-activating signaling pathway	GO Biological Processes	14	5.91	2.13796E-07	0.000218776
GO:0009617	response to bacterium	GO Biological Processes	21	8.86	2.18776E-07	0.000218776
GO:0032479	regulation of type I interferon production	GO Biological Processes	9	3.8	6.16595E-07	0.000489779
GO:0050727	regulation of inflammatory response	GO Biological Processes	15	6.33	1.51356E-06	0.00107152
GO:0051251	positive regulation of lymphocyte activation	GO Biological Processes	13	5.49	2.04174E-06	0.00128825
GO:1903557	positive regulation of tumor necrosis factor superfamily cytokine production	GO Biological Processes	8	3.38	3.16228E-06	0.00169824
GO:0060627	regulation of vesicle-mediated transport	GO Biological Processes	16	6.75	4.89779E-06	0.00239883
GO:0051056	regulation of small GTPase mediated signal transduction	GO Biological Processes	12	5.06	5.37032E-06	0.00251189
GO:0002819	regulation of adaptive immune response	GO Biological Processes	10	4.22	5.62341E-06	0.00251189
GO:0051897	positive regulation of phosphatidylinositol 3-kinase/protein kinase B signal transduction	GO Biological Processes	9	3.8	9.12011E-06	0.00363078
GO:0051668	localization within membrane	GO Biological Processes	15	6.33	3.71535E-05	0.00912011
GO:0045730	respiratory burst	GO Biological Processes	4	1.69	4.0738E-05	0.00954993
GO:0050731	positive regulation of peptidyl-tyrosine phosphorylation	GO Biological Processes	8	3.38	4.7863E-05	0.0109648
GO:0001818	negative regulation of cytokine production	GO Biological Processes	12	5.06	5.24807E-05	0.011749
GO:0000302	response to reactive oxygen species	GO Biological Processes	8	3.38	8.91251E-05	0.0165959
GO:0035456	response to interferon-beta	GO Biological Processes	4	1.69	0.000141254	0.0234423
